# Supplementary material for: Design, Synthesis and Bioactivity of Novel Pyrimidine Sulfonate Esters Containing Thioether Moiety
Source: Int J Mol Sci. 2023 Feb 28;24(5):4691. doi: 10.3390/ijms24054691 (PMC10003536; doi:10.3390/ijms24054691)
Supplement: Supplementary file 1 [file ijms-24-04691-s001.zip]

Archive with 1 entries (1 files):
- ijms-2216026-supplementary.pdf
